# Supplementary material for: Variants of the Progesterone Receptor Gene as Modulators of Risk for Idiopathic Spontaneous Premature Birth
Source: Int J Mol Sci. 2025 Feb 13;26(4):1606. doi: 10.3390/ijms26041606 (PMC11855569; doi:10.3390/ijms26041606)
Supplement: Supplementary file 1 [file ijms-26-01606-s001.zip]

Archive with 1 entries (1 files):
- ijms-3436102-supplementary.pdf
